# Supplementary material for: The role of cytidine 5′‐triphosphate synthetase 1 in metabolic rewiring during epithelial‐to‐mesenchymal transition in non‐small‐cell lung cancer
Source: FEBS Open Bio. 2024 Jul 19;14(9):1570–83. doi: 10.1002/2211-5463.13860 (PMC11492420; doi:10.1002/2211-5463.13860)
Supplement: Supplementary file 2 — Table S1. Primer sequences. Table S2. Expression of genes related to the pyrimidine metabolic pathway in TGF‐β‐treated A549 cells. Table S3. Levels of metabolites in the CTPS‐knockdown A549 cells stimulated with or without TGF‐β. [file FEB4-14-1570-s002.xlsx]

## Sheet: Table S1
Supplementary table 1. Primer sequences.
Gene	Forward primer sequence (5'-3')	Reverse primer sequence (5'-3')
CDH1	GCCAACTGGACCATTCAGTA	TGACCTCTAAGGTGGTCACT
CDH2	TCGAAGGATGTGCATGAAGG	GGAAAGCTTCTCACGGCATA
FN1	GAATAAGCTGTACCATCGCA	GGTGTCACCAATCTTGTAGG
MMP2	TTGACGGTAAGGACGGACTC	ACTTGCAGTACTCCCCATCG
MMP9	TTGACAGCGACAAGAAGTGG	GCCATTCACGTCGTCCTTAT
ACTIN	GAGCACAGAGCCTCGCCTTT	GAGCGCGGCGATATCATCA
GAPDH	GTCAACGGATTTGGTCGTAT	TGGTGATGGGATTTCCATTG
RPL27	CTGTCGTCAATAAGGATGTCT	CTTGTTCTTGCCTGTCTTGT
SNAI1	GAAGCCTAACTACAGCGAGC	TAGGGCTGCTGGAAGGTAAA
TWIST1	AATTCAAAGAAACAGGGCGTG	GAATGCAGAGGTGTGAGGAT
ZEB1	TTCAAACCCATAGTGGTTGCT	TGGGAGACACCAAACCAACTG
CTPS	CAGAGTTTGACCCTACGACC	GTGTTCTGGCATGTCTACGA

## Sheet: Table S2
Supplementary table 2. Expression of genes related to the pyrimidine metabolic pathway in TGF-β-treated A549 cells.
FeatureNum	Description	AR1833_07_ScaleSig	AR1833_08_ScaleSig	AR1833_07_ScaleSig	AR1833_08_ScaleSig	AR1833_07_gSigEval	AR1833_08_gSigEval	ProbeID	PrimaryAccession	GeneSymbol	GenbankAccession	Cytoband	UniGeneID	EntrezGeneID	GO	EnsemblID	TIGRID	KEGG_Pathway	KEGG_Pathway_ID	KEGG_Link
4021	Homo sapiens cytidine monophosphate (UMP-CMP) kinase 2, mitochondrial (CMPK2), transcript variant 1, mRNA [NM_207315]	76.353	434.537	1	5.69115	2	2	A_33_P3401826	NM_207315	CMPK2	NM_207315	hs|2p25.2	Hs.7155	129607	GO:0004127(cytidylate kinase activity)|GO:0004550(nucleoside diphosphate kinase activity)|GO:0004798(thymidylate kinase activity)|GO:0005524(ATP binding)|GO:0005634(nucleus)|GO:0005730(nucleolus)|GO:0005739(mitochondrion)|GO:0006165(nucleoside diphosphate phosphorylation)|GO:0006227(dUDP biosynthetic process)|GO:0006233(dTDP biosynthetic process)|GO:0009142(nucleoside triphosphate biosynthetic pr…	ENST00000478738	THC2601942	Pyrimidine metabolism // Metabolic pathways	hsa00240 // hsa01100
41378	Homo sapiens 5'-nucleotidase, ecto (CD73) (NT5E), transcript variant 1, mRNA [NM_002526]	2832.98	9025.43	1	3.18584	2	2	A_24_P354715	NM_002526	NT5E	NM_002526	hs|6q14.3	Hs.153952	4907	GO:0000166(nucleotide binding)|GO:0005737(cytoplasm)|GO:0005886(plasma membrane)|GO:0006144(purine base metabolic process)|GO:0006195(purine nucleotide catabolic process)|GO:0006196(AMP catabolic process)|GO:0006206(pyrimidine base metabolic process)|GO:0006259(DNA metabolic process)|GO:0008253(5'-nucleotidase activity)|GO:0016020(membrane)|GO:0016311(dephosphorylation)|GO:0031225(anchored to mem…	ENST00000257770	THC2468393	Purine metabolism // Pyrimidine metabolism // Nicotinate and nicotinamide metabolism // Metabolic pathways	hsa00230 // hsa00240 // hsa00760 // hsa01100
54517	Homo sapiens CTP synthase 1 (CTPS1), mRNA [NM_001905]	11657.5	36533.3	1	3.1339	2	2	A_23_P21706	NM_001905	CTPS1	NM_001905	hs|1p34.2	Hs.473087	1503	GO:0003883(CTP synthase activity)|GO:0005524(ATP binding)|GO:0005575(cellular_component)|GO:0005829(cytosol)|GO:0006139(nucleobase-containing compound metabolic process)|GO:0006241(CTP biosynthetic process)|GO:0006541(glutamine metabolic process)|GO:0015949(nucleobase-containing small molecule interconversion)|GO:0042493(response to drug)|GO:0044210('de novo' CTP biosynthetic process)|GO:0044281(…	ENST00000372621	THC2468102	Pyrimidine metabolism // Metabolic pathways	hsa00240 // hsa01100
55418	Homo sapiens dihydropyrimidine dehydrogenase (DPYD), transcript variant 1, mRNA [NM_000110]	393.366	873.704	1	2.2211	2	2	A_23_P135548	NM_000110	DPYD	NM_000110	hs|1p21.3	Hs.335034	1806	GO:0004158(dihydroorotate oxidase activity)|GO:0005737(cytoplasm)|GO:0005829(cytosol)|GO:0006145(purine base catabolic process)|GO:0006206(pyrimidine base metabolic process)|GO:0006208(pyrimidine base catabolic process)|GO:0006210(thymine catabolic process)|GO:0006212(uracil catabolic process)|GO:0006214(thymidine catabolic process)|GO:0006222(UMP biosynthetic process)|GO:0017113(dihydropyrimidin…	ENST00000370192	THC2463538	Pyrimidine metabolism // beta-Alanine metabolism // Pantothenate and CoA biosynthesis // Drug metabolism - other enzymes // Metabolic pathways	hsa00240 // hsa00410 // hsa00770 // hsa00983 // hsa01100
3092	Homo sapiens ectonucleoside triphosphate diphosphohydrolase 5 (ENTPD5), mRNA [NM_001249]	212.431	459.876	1	2.16482	2	2	A_23_P117580	NM_001249	ENTPD5	NM_001249	hs|14q24.3	Hs.720540	957	GO:0004382(guanosine-diphosphatase activity)|GO:0005783(endoplasmic reticulum)|GO:0006096(glycolysis)|GO:0006487(protein N-linked glycosylation)|GO:0008283(cell proliferation)|GO:0014066(regulation of phosphatidylinositol 3-kinase cascade)|GO:0016049(cell growth)|GO:0045134(uridine-diphosphatase activity)|GO:0045821(positive regulation of glycolysis)|GO:0046034(ATP metabolic process)|GO:0051084('…	ENST00000334696	THC2473767	Purine metabolism // Pyrimidine metabolism	hsa00230 // hsa00240
13061	Homo sapiens 5'-nucleotidase, cytosolic IA (NT5C1A), mRNA [NM_032526]	5.62358	10.233	1	1.81966	0	0	A_24_P113960	NM_032526	NT5C1A	NM_032526	hs|1p34.2	Hs.307006	84618	GO:0000166(nucleotide binding)|GO:0000287(magnesium ion binding)|GO:0005829(cytosol)|GO:0006144(purine base metabolic process)|GO:0006195(purine nucleotide catabolic process)|GO:0006206(pyrimidine base metabolic process)|GO:0008253(5'-nucleotidase activity)|GO:0009116(nucleoside metabolic process)|GO:0009128(purine nucleoside monophosphate catabolic process)|GO:0016311(dephosphorylation)|GO:00442…	ENST00000235628	THC2602606	Purine metabolism // Pyrimidine metabolism // Nicotinate and nicotinamide metabolism // Metabolic pathways	hsa00230 // hsa00240 // hsa00760 // hsa01100
6667	Homo sapiens ectonucleotide pyrophosphatase/phosphodiesterase 3 (ENPP3), mRNA [NM_005021]	5.82871	10.572	1	1.81377	0	0	A_23_P404536	NM_005021	ENPP3	NM_005021	hs|6q23.2	Hs.486489	5169	GO:0003676(nucleic acid binding)|GO:0004528(phosphodiesterase I activity)|GO:0004551(nucleotide diphosphatase activity)|GO:0005044(scavenger receptor activity)|GO:0005887(integral to plasma membrane)|GO:0006796(phosphate-containing compound metabolic process)|GO:0006898(receptor-mediated endocytosis)|GO:0006955(immune response)|GO:0009143(nucleoside triphosphate catabolic process)|GO:0030247(poly…	ENST00000358229	THC2736140	Purine metabolism // Starch and sucrose metabolism // Riboflavin metabolism // Nicotinate and nicotinamide metabolism // Pantothenate and CoA biosynthesis // Metabolic pathways	hsa00230 // hsa00500 // hsa00740 // hsa00760 // hsa00770 // hsa01100
3917	Homo sapiens 5'-nucleotidase, cytosolic IB (NT5C1B), transcript variant 1, mRNA [NM_001002006]	6.77842	12.1106	1	1.78664	0	0	A_32_P421816	NM_001002006	NT5C1B	NM_001002006	hs|2p24.2	Hs.744358	93034	GO:0000166(nucleotide binding)|GO:0000287(magnesium ion binding)|GO:0005634(nucleus)|GO:0005829(cytosol)|GO:0006144(purine base metabolic process)|GO:0006195(purine nucleotide catabolic process)|GO:0008253(5'-nucleotidase activity)|GO:0016311(dephosphorylation)|GO:0044281(small molecule metabolic process)|GO:0055086(nucleobase-containing small molecule metabolic process)	ENST00000600945	THC2490986	Purine metabolism // Pyrimidine metabolism // Nicotinate and nicotinamide metabolism // Metabolic pathways	hsa00230 // hsa00240 // hsa00760 // hsa01100
19536	Homo sapiens ectonucleoside triphosphate diphosphohydrolase 3 (ENTPD3), transcript variant 2, mRNA [NM_001248]	7.16006	11.8474	1	1.65465	1	0	A_23_P212469	NM_001248	ENTPD3	NM_001248	hs|3p22.1	Hs.441145	956	GO:0005524(ATP binding)|GO:0005886(plasma membrane)|GO:0009134(nucleoside diphosphate catabolic process)|GO:0009143(nucleoside triphosphate catabolic process)|GO:0016021(integral to membrane)|GO:0017110(nucleoside-diphosphatase activity)|GO:0017111(nucleoside-triphosphatase activity)	ENST00000301825	THC2471681	Purine metabolism // Pyrimidine metabolism // Epstein-Barr virus infection	hsa00230 // hsa00240 // hsa05169
15689	Homo sapiens dihydropyrimidinase (DPYS), mRNA [NM_001385]	7.02331	10.2378	1	1.45769	1	0	A_23_P20311	NM_001385	DPYS	NM_001385	hs|8q22.3	Hs.443161	1807	GO:0002058(uracil binding)|GO:0002059(thymine binding)|GO:0004157(dihydropyrimidinase activity)|GO:0005829(cytosol)|GO:0006206(pyrimidine base metabolic process)|GO:0006208(pyrimidine base catabolic process)|GO:0006210(thymine catabolic process)|GO:0006212(uracil catabolic process)|GO:0008270(zinc ion binding)|GO:0016597(amino acid binding)|GO:0019482(beta-alanine metabolic process)|GO:0044281(sm…	ENST00000351513	THC2471606	Pyrimidine metabolism // beta-Alanine metabolism // Pantothenate and CoA biosynthesis // Drug metabolism - other enzymes // Metabolic pathways	hsa00240 // hsa00410 // hsa00770 // hsa00983 // hsa01100
1290	Homo sapiens NME/NM23 family member 7 (NME7), transcript variant 1, mRNA [NM_013330]	3151.41	4537.2	1	1.43974	2	2	A_23_P46063	NM_013330	NME7	NM_013330	hs|1q24.2	Hs.706952	29922	GO:0003351(epithelial cilium movement)|GO:0004550(nucleoside diphosphate kinase activity)|GO:0005524(ATP binding)|GO:0005813(centrosome)|GO:0006165(nucleoside diphosphate phosphorylation)|GO:0006183(GTP biosynthetic process)|GO:0006228(UTP biosynthetic process)|GO:0006241(CTP biosynthetic process)|GO:0007368(determination of left/right symmetry)|GO:0007420(brain development)|GO:0042073(intraflage…	ENST00000483228	THC2463659	Purine metabolism // Pyrimidine metabolism // Metabolic pathways	hsa00230 // hsa00240 // hsa01100
54032	Homo sapiens uridine-cytidine kinase 1-like 1 (UCKL1), transcript variant 1, mRNA [NM_017859]	814.449	1090.13	1	1.33849	2	2	A_23_P17330	NM_017859	UCKL1	NM_017859	hs|20q13.33	Hs.504998	54963	GO:0004849(uridine kinase activity)|GO:0005515(protein binding)|GO:0005524(ATP binding)|GO:0005634(nucleus)|GO:0005737(cytoplasm)|GO:0016032(viral reproduction)|GO:0016310(phosphorylation)|GO:0044206(UMP salvage)|GO:0044211(CTP salvage)	ENST00000369908	NP283210	Pyrimidine metabolism // Drug metabolism - other enzymes // Metabolic pathways	hsa00240 // hsa00983 // hsa01100
24378	Homo sapiens adenylate kinase 9 (AK9), transcript variant 2, mRNA [NM_145025]	70.6328	93.4371	1	1.32286	2	2	A_23_P348749	NM_145025	AK9	NM_145025	hs|6q21	Hs.205144	221264	GO:0004550(nucleoside diphosphate kinase activity)|GO:0005524(ATP binding)|GO:0005634(nucleus)|GO:0005730(nucleolus)|GO:0005737(cytoplasm)|GO:0006174(dADP phosphorylation)|GO:0006186(dGDP phosphorylation)|GO:0006756(AMP phosphorylation)|GO:0006757(ADP phosphorylation)|GO:0017111(nucleoside-triphosphatase activity)|GO:0031965(nuclear membrane)|GO:0050145(nucleoside phosphate kinase activity)	ENST00000285397	THC2474071	Purine metabolism // Pyrimidine metabolism // Metabolic pathways	hsa00230 // hsa00240 // hsa01100
32128	Homo sapiens dCMP deaminase (DCTD), transcript variant 1, mRNA [NM_001012732]	3193.94	4021.14	1	1.25899	2	2	A_24_P337334	NM_001012732	DCTD	NM_001012732	hs|4q35.1	Hs.183850	1635	GO:0004132(dCMP deaminase activity)|GO:0005829(cytosol)|GO:0006206(pyrimidine base metabolic process)|GO:0006220(pyrimidine nucleotide metabolic process)|GO:0008270(zinc ion binding)|GO:0009165(nucleotide biosynthetic process)|GO:0044281(small molecule metabolic process)|GO:0046134(pyrimidine nucleoside biosynthetic process)|GO:0055086(nucleobase-containing small molecule metabolic process)|GO:00…	ENST00000438320	THC2469132	Pyrimidine metabolism // Metabolic pathways	hsa00240 // hsa01100
41665	Homo sapiens thymidine kinase 2, mitochondrial (TK2), transcript variant 1, mRNA [NM_004614]	645.42	796.081	1	1.23343	2	2	A_33_P3392537	NM_004614	TK2	NM_004614	hs|16q21	Hs.512619	7084	GO:0004137(deoxycytidine kinase activity)|GO:0004797(thymidine kinase activity)|GO:0005524(ATP binding)|GO:0005743(mitochondrial inner membrane)|GO:0005759(mitochondrial matrix)|GO:0006139(nucleobase-containing compound metabolic process)|GO:0006206(pyrimidine base metabolic process)|GO:0006264(mitochondrial DNA replication)|GO:0009157(deoxyribonucleoside monophosphate biosynthetic process)|GO:00…	ENST00000451102	THC2602182	Pyrimidine metabolism // Drug metabolism - other enzymes // Metabolic pathways	hsa00240 // hsa00983 // hsa01100
58717	Homo sapiens NME/NM23 nucleoside diphosphate kinase 6 (NME6), mRNA [NM_005793]	1106.51	1296.97	1	1.17212	2	2	A_23_P313961	NM_005793	NME6	NM_005793	hs|3p21.31	Hs.465558	10201	GO:0004550(nucleoside diphosphate kinase activity)|GO:0005524(ATP binding)|GO:0005739(mitochondrion)|GO:0006165(nucleoside diphosphate phosphorylation)|GO:0006183(GTP biosynthetic process)|GO:0006228(UTP biosynthetic process)|GO:0006241(CTP biosynthetic process)|GO:0006915(apoptotic process)|GO:0030308(negative regulation of cell growth)|GO:0045839(negative regulation of mitosis)|GO:0046872(metal…	ENST00000418431	THC2494806	Purine metabolism // Pyrimidine metabolism // Metabolic pathways	hsa00230 // hsa00240 // hsa01100
38682	Homo sapiens calcium activated nucleotidase 1 (CANT1), transcript variant 1, mRNA [NM_138793]	2133.42	2419.12	1	1.13392	2	2	A_23_P26759	NM_138793	CANT1	NM_138793	hs|17q25.3	Hs.8859	124583	GO:0004871(signal transducer activity)|GO:0005509(calcium ion binding)|GO:0005789(endoplasmic reticulum membrane)|GO:0007165(signal transduction)|GO:0016021(integral to membrane)|GO:0030166(proteoglycan biosynthetic process)|GO:0032580(Golgi cisterna membrane)|GO:0043123(positive regulation of I-kappaB kinase/NF-kappaB cascade)|GO:0045134(uridine-diphosphatase activity)|GO:0070062(extracellular v…	ENST00000592228	THC2787861	Purine metabolism // Pyrimidine metabolism	hsa00230 // hsa00240
48778	Homo sapiens deoxycytidine kinase (DCK), mRNA [NM_000788]	555.93	625.589	1	1.1253	2	2	A_24_P89080	NM_000788	DCK	NM_000788	hs|4q13.3	Hs.709	1633	GO:0004137(deoxycytidine kinase activity)|GO:0005524(ATP binding)|GO:0005634(nucleus)|GO:0005829(cytosol)|GO:0006144(purine base metabolic process)|GO:0006206(pyrimidine base metabolic process)|GO:0006220(pyrimidine nucleotide metabolic process)|GO:0008144(drug binding)|GO:0009157(deoxyribonucleoside monophosphate biosynthetic process)|GO:0009165(nucleotide biosynthetic process)|GO:0016310(phosph…	ENST00000286648	THC2601319	Purine metabolism // Pyrimidine metabolism // Metabolic pathways	hsa00230 // hsa00240 // hsa01100
31234	Homo sapiens CTP synthase 2 (CTPS2), transcript variant 2, mRNA [NM_175859]	742.072	829.935	1	1.1184	2	2	A_23_P10305	NM_175859	CTPS2	NM_175859	hs|Xp22.2	Hs.227049	56474	GO:0003883(CTP synthase activity)|GO:0005524(ATP binding)|GO:0005739(mitochondrion)|GO:0005829(cytosol)|GO:0006220(pyrimidine nucleotide metabolic process)|GO:0006541(glutamine metabolic process)|GO:0015949(nucleobase-containing small molecule interconversion)|GO:0044210('de novo' CTP biosynthetic process)|GO:0044281(small molecule metabolic process)|GO:0055086(nucleobase-containing small molecul…	ENST00000455276	THC2603850	Pyrimidine metabolism // Metabolic pathways	hsa00240 // hsa01100
19092	Homo sapiens carbamoyl-phosphate synthetase 2, aspartate transcarbamylase, and dihydroorotase (CAD), mRNA [NM_004341]	11651.9	12754.2	1	1.09461	2	2	A_23_P40049	NM_004341	CAD	NM_004341	hs|2p23.3	Hs.377010	790	GO:0004070(aspartate carbamoyltransferase activity)|GO:0004088(carbamoyl-phosphate synthase (glutamine-hydrolyzing) activity)|GO:0004151(dihydroorotase activity)|GO:0004672(protein kinase activity)|GO:0005524(ATP binding)|GO:0005634(nucleus)|GO:0005829(cytosol)|GO:0006206(pyrimidine base metabolic process)|GO:0006207('de novo' pyrimidine base biosynthetic process)|GO:0006228(UTP biosynthetic proc…	ENST00000264705	THC2566019	Pyrimidine metabolism // Alanine, aspartate and glutamate metabolism // Metabolic pathways	hsa00240 // hsa00250 // hsa01100
49134	Homo sapiens ectonucleoside triphosphate diphosphohydrolase 4 (ENTPD4), transcript variant 1, mRNA [NM_004901]	1242.19	1358.29	1	1.09346	2	2	A_33_P3397486	NM_004901	ENTPD4	NM_004901	hs|8p21.3	Hs.444389	9583	GO:0000421(autophagic vacuole membrane)|GO:0006256(UDP catabolic process)|GO:0030173(integral to Golgi membrane)|GO:0031410(cytoplasmic vesicle)|GO:0043231(intracellular membrane-bounded organelle)|GO:0045134(uridine-diphosphatase activity)	ENST00000522255	THC2463973	Purine metabolism // Pyrimidine metabolism // Lysosome	hsa00230 // hsa00240 // hsa04142
44354	Homo sapiens ribonucleotide reductase M1 (RRM1), mRNA [NM_001033]	23090.9	25022.5	1	1.08365	2	2	A_23_P87351	NM_001033	RRM1	NM_001033	hs|11p15.4	Hs.445705	6240	GO:0000278(mitotic cell cycle)|GO:0004748(ribonucleoside-diphosphate reductase activity, thioredoxin disulfide as acceptor)|GO:0005515(protein binding)|GO:0005524(ATP binding)|GO:0005635(nuclear envelope)|GO:0005654(nucleoplasm)|GO:0005737(cytoplasm)|GO:0005829(cytosol)|GO:0005971(ribonucleoside-diphosphate reductase complex)|GO:0006206(pyrimidine base metabolic process)|GO:0006260(DNA replicatio…	ENST00000532170	THC2644510	Purine metabolism // Pyrimidine metabolism // Glutathione metabolism // Metabolic pathways	hsa00230 // hsa00240 // hsa00480 // hsa01100
46298	Homo sapiens deoxyuridine triphosphatase (DUT), transcript variant 1, mRNA [NM_001025248]	6609.41	7108.47	1	1.07551	2	2	A_24_P160874	NM_001025248	DUT	NM_001025248	hs|15q21.1	Hs.527980	1854	GO:0004170(dUTP diphosphatase activity)|GO:0005515(protein binding)|GO:0005634(nucleus)|GO:0005654(nucleoplasm)|GO:0005730(nucleolus)|GO:0005739(mitochondrion)|GO:0006139(nucleobase-containing compound metabolic process)|GO:0006206(pyrimidine base metabolic process)|GO:0006226(dUMP biosynthetic process)|GO:0006260(DNA replication)|GO:0044281(small molecule metabolic process)|GO:0046080(dUTP metab…	ENST00000559852	NP1474792	Pyrimidine metabolism // Metabolic pathways	hsa00240 // hsa01100
23548	Homo sapiens ribonucleotide reductase M2 (RRM2), transcript variant 2, mRNA [NM_001034]	3472	3727.26	1	1.07352	2	2	A_24_P225616	NM_001034	RRM2	NM_001034	hs|2p25.1	Hs.226390	6241	GO:0000082(G1/S transition of mitotic cell cycle)|GO:0000083(regulation of transcription involved in G1/S phase of mitotic cell cycle)|GO:0000278(mitotic cell cycle)|GO:0004748(ribonucleoside-diphosphate reductase activity, thioredoxin disulfide as acceptor)|GO:0005515(protein binding)|GO:0005634(nucleus)|GO:0005654(nucleoplasm)|GO:0005737(cytoplasm)|GO:0005829(cytosol)|GO:0006260(DNA replication…	ENST00000360566	THC2465430	Purine metabolism // Pyrimidine metabolism // Glutathione metabolism // Metabolic pathways // p53 signaling pathway	hsa00230 // hsa00240 // hsa00480 // hsa01100 // hsa04115
25221	Homo sapiens 5',3'-nucleotidase, mitochondrial (NT5M), mRNA [NM_020201]	14846.3	15865.2	1	1.06863	2	2	A_33_P3242863	NM_020201	NT5M	NM_020201	hs|17p11.2	Hs.513977	56953	GO:0000166(nucleotide binding)|GO:0005739(mitochondrion)|GO:0005759(mitochondrial matrix)|GO:0006206(pyrimidine base metabolic process)|GO:0006260(DNA replication)|GO:0008252(nucleotidase activity)|GO:0008253(5'-nucleotidase activity)|GO:0009223(pyrimidine deoxyribonucleotide catabolic process)|GO:0016311(dephosphorylation)|GO:0044281(small molecule metabolic process)|GO:0046079(dUMP catabolic pr…	ENST00000389022	THC2474439	Purine metabolism // Pyrimidine metabolism // Nicotinate and nicotinamide metabolism // Metabolic pathways	hsa00230 // hsa00240 // hsa00760 // hsa01100
31455	Homo sapiens NME/NM23 nucleoside diphosphate kinase 2 (NME2), transcript variant 1, mRNA [NM_002512]	395474	421862	1	1.06672	2	2	A_23_P141405	NM_002512	NME2	NM_002512	hs|17q21.33	Hs.463456	4831	GO:0001726(ruffle)|GO:0003677(DNA binding)|GO:0003700(sequence-specific DNA binding transcription factor activity)|GO:0004550(nucleoside diphosphate kinase activity)|GO:0004673(protein histidine kinase activity)|GO:0005515(protein binding)|GO:0005524(ATP binding)|GO:0005634(nucleus)|GO:0005737(cytoplasm)|GO:0005829(cytosol)|GO:0005925(focal adhesion)|GO:0006165(nucleoside diphosphate phosphorylat…	ENST00000608447	THC2526143	Purine metabolism // Pyrimidine metabolism // Metabolic pathways	hsa00230 // hsa00240 // hsa01100
16526	Homo sapiens thymidylate synthetase (TYMS), mRNA [NM_001071]	40216.5	42683.1	1	1.06133	2	2	A_23_P50096	NM_001071	TYMS	NM_001071	hs|18p11.32	Hs.369762	7298	GO:0000082(G1/S transition of mitotic cell cycle)|GO:0000083(regulation of transcription involved in G1/S phase of mitotic cell cycle)|GO:0000166(nucleotide binding)|GO:0000278(mitotic cell cycle)|GO:0003729(mRNA binding)|GO:0004799(thymidylate synthase activity)|GO:0005542(folic acid binding)|GO:0005634(nucleus)|GO:0005654(nucleoplasm)|GO:0005730(nucleolus)|GO:0005737(cytoplasm)|GO:0005739(mitoc…	ENST00000581920	THC2467882	Pyrimidine metabolism // One carbon pool by folate // Metabolic pathways	hsa00240 // hsa00670 // hsa01100
56817	Homo sapiens 5'-nucleotidase, cytosolic IIIB (NT5C3B), transcript variant 1, mRNA [NM_052935]	4843.73	4909.37	1	1.01355	2	2	A_23_P49924	NM_052935	NT5C3B	NM_052935	hs|17q21.2	Hs.237536	115024	GO:0000166(nucleotide binding)|GO:0000287(magnesium ion binding)|GO:0005515(protein binding)|GO:0005737(cytoplasm)|GO:0008253(5'-nucleotidase activity)|GO:0009117(nucleotide metabolic process)|GO:0016311(dephosphorylation)	ENST00000445655	NP1208414	Purine metabolism // Pyrimidine metabolism // Nicotinate and nicotinamide metabolism // Metabolic pathways	hsa00230 // hsa00240 // hsa00760 // hsa01100
38765	Homo sapiens thymidine kinase 1, soluble (TK1), mRNA [NM_003258]	175056	176697	1	1.00937	2	2	A_23_P107421	NM_003258	TK1	NM_003258	hs|17q25.3	Hs.515122	7083	GO:0001889(liver development)|GO:0004797(thymidine kinase activity)|GO:0005524(ATP binding)|GO:0005829(cytosol)|GO:0006139(nucleobase-containing compound metabolic process)|GO:0006206(pyrimidine base metabolic process)|GO:0006260(DNA replication)|GO:0008270(zinc ion binding)|GO:0009157(deoxyribonucleoside monophosphate biosynthetic process)|GO:0009165(nucleotide biosynthetic process)|GO:0009636(r…	ENST00000405273	THC2490776	Pyrimidine metabolism // Drug metabolism - other enzymes // Metabolic pathways	hsa00240 // hsa00983 // hsa01100
8201	Homo sapiens cytidine deaminase (CDA), mRNA [NM_001785]	1948.33	1942.84	1	0.997183	2	2	A_23_P34597	NM_001785	CDA	NM_001785	hs|1p36.12	Hs.466910	978	GO:0001882(nucleoside binding)|GO:0004126(cytidine deaminase activity)|GO:0005576(extracellular region)|GO:0005829(cytosol)|GO:0006206(pyrimidine base metabolic process)|GO:0007166(cell surface receptor signaling pathway)|GO:0008270(zinc ion binding)|GO:0008655(pyrimidine-containing compound salvage)|GO:0009972(cytidine deamination)|GO:0019858(cytosine metabolic process)|GO:0030308(negative regul…	ENST00000461985	NP1079190	Pyrimidine metabolism // Drug metabolism - other enzymes // Metabolic pathways	hsa00240 // hsa00983 // hsa01100
32228	Homo sapiens thymidine phosphorylase (TYMP), transcript variant 3, mRNA [NM_001113756]	225311	221933	1	0.985004	2	2	A_33_P3255949	NM_001113756	TYMP	NM_001113756	hs|22q13.33	Hs.180903	1890	GO:0001525(angiogenesis)|GO:0004645(phosphorylase activity)|GO:0005161(platelet-derived growth factor receptor binding)|GO:0005829(cytosol)|GO:0006206(pyrimidine base metabolic process)|GO:0006220(pyrimidine nucleotide metabolic process)|GO:0006260(DNA replication)|GO:0006935(chemotaxis)|GO:0008083(growth factor activity)|GO:0009032(thymidine phosphorylase activity)|GO:0016154(pyrimidine-nucleosi…	ENST00000395678	THC2531727	Pyrimidine metabolism // Drug metabolism - other enzymes // Metabolic pathways // Bladder cancer	hsa00240 // hsa00983 // hsa01100 // hsa05219
13619	Homo sapiens retinol dehydrogenase 14 (all-trans/9-cis/11-cis) (RDH14), mRNA [NM_020905]	8601.67	8419.17	1	0.978784	2	2	A_23_P90911	NM_020905	RDH14	NM_020905	hs|2p24.2	Hs.120319	57665	GO:0001649(osteoblast differentiation)|GO:0005634(nucleus)|GO:0005739(mitochondrion)|GO:0005765(lysosomal membrane)|GO:0005783(endoplasmic reticulum)|GO:0016020(membrane)|GO:0016491(oxidoreductase activity)|GO:0055114(oxidation-reduction process)	ENST00000381249	THC2606653
62033	Homo sapiens ribonucleotide reductase M2 B (TP53 inducible) (RRM2B), transcript variant 1, mRNA [NM_015713]	1090.85	1058.39	1	0.970243	2	2	A_23_P20225	NM_015713	RRM2B	NM_015713	hs|8q22.3	Hs.512592	50484	GO:0001822(kidney development)|GO:0003014(renal system process)|GO:0004748(ribonucleoside-diphosphate reductase activity, thioredoxin disulfide as acceptor)|GO:0005634(nucleus)|GO:0005654(nucleoplasm)|GO:0005730(nucleolus)|GO:0005737(cytoplasm)|GO:0006264(mitochondrial DNA replication)|GO:0006281(DNA repair)|GO:0006979(response to oxidative stress)|GO:0009186(deoxyribonucleoside diphosphate metab…	ENST00000251810	THC2461426	Purine metabolism // Pyrimidine metabolism // Glutathione metabolism // Metabolic pathways // p53 signaling pathway	hsa00230 // hsa00240 // hsa00480 // hsa01100 // hsa04115
47682	Homo sapiens dCTP pyrophosphatase 1 (DCTPP1), mRNA [NM_024096]	30845.9	29849	1	0.967684	2	2	A_23_P33613	NM_024096	DCTPP1	NM_024096	hs|16p11.2	Hs.632191	79077	GO:0000287(magnesium ion binding)|GO:0005829(cytosol)|GO:0009143(nucleoside triphosphate catabolic process)|GO:0032556(pyrimidine deoxyribonucleotide binding)|GO:0047429(nucleoside-triphosphate diphosphatase activity)|GO:0047840(dCTP diphosphatase activity)|GO:0051289(protein homotetramerization)	ENST00000319285	THC2728190	Pyrimidine metabolism // Metabolic pathways	hsa00240 // hsa01100
53707	Homo sapiens deoxythymidylate kinase (thymidylate kinase) (DTYMK), transcript variant 1, mRNA [NM_012145]	63014.4	60362.6	1	0.957919	2	2	A_23_P123974	NM_012145	DTYMK	NM_012145	hs|2q37.3	Hs.471873	1841	GO:0004798(thymidylate kinase activity)|GO:0005524(ATP binding)|GO:0005758(mitochondrial intermembrane space)|GO:0005759(mitochondrial matrix)|GO:0005829(cytosol)|GO:0006233(dTDP biosynthetic process)|GO:0006235(dTTP biosynthetic process)|GO:0007049(cell cycle)|GO:0008283(cell proliferation)|GO:0015949(nucleobase-containing small molecule interconversion)|GO:0043627(response to estrogen stimulus)…	ENST00000400770	THC2482297	Pyrimidine metabolism // Metabolic pathways	hsa00240 // hsa01100
46106	Homo sapiens NME/NM23 nucleoside diphosphate kinase 1 (NME1), transcript variant 1, mRNA [NM_198175]	135829	129328	1	0.952139	2	2	A_23_P152804	NM_198175	NME1	NM_198175	hs|17q21.33	Hs.463456	4830	GO:0000287(magnesium ion binding)|GO:0000977(RNA polymerase II regulatory region sequence-specific DNA binding)|GO:0002762(negative regulation of myeloid leukocyte differentiation)|GO:0003697(single-stranded DNA binding)|GO:0004536(deoxyribonuclease activity)|GO:0004550(nucleoside diphosphate kinase activity)|GO:0005515(protein binding)|GO:0005524(ATP binding)|GO:0005525(GTP binding)|GO:0005634(n…	ENST00000013034	THC2504170	Purine metabolism // Pyrimidine metabolism // Metabolic pathways	hsa00230 // hsa00240 // hsa01100
5886	Homo sapiens uridine-cytidine kinase 1 (UCK1), transcript variant 1, mRNA [NM_031432]	2004.15	1903.08	1	0.949567	2	2	A_23_P216402	NM_031432	UCK1	NM_031432	hs|9q34.13	Hs.9597	83549	GO:0004849(uridine kinase activity)|GO:0005524(ATP binding)|GO:0005829(cytosol)|GO:0006206(pyrimidine base metabolic process)|GO:0016310(phosphorylation)|GO:0019206(nucleoside kinase activity)|GO:0043097(pyrimidine nucleoside salvage)|GO:0044206(UMP salvage)|GO:0044211(CTP salvage)|GO:0044281(small molecule metabolic process)|GO:0055086(nucleobase-containing small molecule metabolic process)	ENST00000491309	THC2620738	Pyrimidine metabolism // Drug metabolism - other enzymes // Metabolic pathways	hsa00240 // hsa00983 // hsa01100
14152	Homo sapiens uridine monophosphate synthetase (UMPS), transcript variant 1, mRNA [NM_000373]	19873.3	17866.5	1	0.89902	2	2	A_23_P6624	NM_000373	UMPS	NM_000373	hs|3q21.2	Hs.2057	7372	GO:0004588(orotate phosphoribosyltransferase activity)|GO:0004590(orotidine-5'-phosphate decarboxylase activity)|GO:0005634(nucleus)|GO:0005737(cytoplasm)|GO:0005829(cytosol)|GO:0006206(pyrimidine base metabolic process)|GO:0006207('de novo' pyrimidine base biosynthetic process)|GO:0006222(UMP biosynthetic process)|GO:0007565(female pregnancy)|GO:0007595(lactation)|GO:0035690(cellular response to…	ENST00000479719	THC2604727	Pyrimidine metabolism // Drug metabolism - other enzymes // Metabolic pathways	hsa00240 // hsa00983 // hsa01100
49506	Homo sapiens uridine-cytidine kinase 2 (UCK2), mRNA [NM_012474]	11713.5	10337.2	1	0.882507	2	2	A_23_P487	NM_012474	UCK2	NM_012474	hs|1q24.1	Hs.458360	7371	GO:0004849(uridine kinase activity)|GO:0005524(ATP binding)|GO:0005575(cellular_component)|GO:0005829(cytosol)|GO:0006206(pyrimidine base metabolic process)|GO:0007631(feeding behavior)|GO:0016310(phosphorylation)|GO:0019206(nucleoside kinase activity)|GO:0043097(pyrimidine nucleoside salvage)|GO:0043231(intracellular membrane-bounded organelle)|GO:0044206(UMP salvage)|GO:0044211(CTP salvage)|GO:…	ENST00000475333	THC2463729	Pyrimidine metabolism // Drug metabolism - other enzymes // Metabolic pathways	hsa00240 // hsa00983 // hsa01100
42619	Homo sapiens 5'-nucleotidase, cytosolic IIIA (NT5C3A), transcript variant 2, mRNA [NM_001002009]	7293.59	6199.95	1	0.850055	2	2	A_23_P59547	NM_001002009	NT5C3A	NM_001002009	hs|7p14.3	Hs.487933	51251	GO:0000166(nucleotide binding)|GO:0000287(magnesium ion binding)|GO:0005737(cytoplasm)|GO:0005739(mitochondrion)|GO:0005783(endoplasmic reticulum)|GO:0005829(cytosol)|GO:0006206(pyrimidine base metabolic process)|GO:0006213(pyrimidine nucleoside metabolic process)|GO:0008253(5'-nucleotidase activity)|GO:0008665(2'-phosphotransferase activity)|GO:0009117(nucleotide metabolic process)|GO:0016311(de…	ENST00000405342	THC2592705	Purine metabolism // Pyrimidine metabolism // Nicotinate and nicotinamide metabolism // Metabolic pathways	hsa00230 // hsa00240 // hsa00760 // hsa01100
55088	Homo sapiens cytidine monophosphate (UMP-CMP) kinase 1, cytosolic (CMPK1), transcript variant 1, mRNA [NM_016308]	4036.39	3279.22	1	0.812415	2	2	A_23_P115366	NM_016308	CMPK1	NM_016308	hs|1p33	Hs.731647	51727	GO:0004127(cytidylate kinase activity)|GO:0004550(nucleoside diphosphate kinase activity)|GO:0004849(uridine kinase activity)|GO:0005524(ATP binding)|GO:0005634(nucleus)|GO:0005730(nucleolus)|GO:0005737(cytoplasm)|GO:0005829(cytosol)|GO:0006165(nucleoside diphosphate phosphorylation)|GO:0006222(UMP biosynthetic process)|GO:0006225(UDP biosynthetic process)|GO:0006227(dUDP biosynthetic process)|GO…	ENST00000371873	THC2540218	Pyrimidine metabolism // Metabolic pathways	hsa00240 // hsa01100
54974	Homo sapiens NME/NM23 nucleoside diphosphate kinase 4 (NME4), transcript variant 1, mRNA [NM_005009]	12169.7	9864.75	1	0.810598	2	2	A_24_P210829	NM_005009	NME4	NM_005009	hs|16p13.3	Hs.9235	4833	GO:0004550(nucleoside diphosphate kinase activity)|GO:0005515(protein binding)|GO:0005524(ATP binding)|GO:0005739(mitochondrion)|GO:0005743(mitochondrial inner membrane)|GO:0005758(mitochondrial intermembrane space)|GO:0006165(nucleoside diphosphate phosphorylation)|GO:0006183(GTP biosynthetic process)|GO:0006228(UTP biosynthetic process)|GO:0006241(CTP biosynthetic process)|GO:0009116(nucleoside…	ENST00000460297	THC2535890	Purine metabolism // Pyrimidine metabolism // Metabolic pathways	hsa00230 // hsa00240 // hsa01100
56706	Homo sapiens HD domain containing 2 (HDDC2), mRNA [NM_016063]	1352.08	1033.67	1	0.764506	2	2	A_23_P122796	NM_016063	HDDC2	NM_016063	hs|6q22.31	Hs.32826	51020	GO:0005515(protein binding)|GO:0005739(mitochondrion)|GO:0008081(phosphoric diester hydrolase activity)|GO:0008152(metabolic process)|GO:0046872(metal ion binding)|GO:0070062(extracellular vesicular exosome)	ENST00000368377	THC2472319
19100	Homo sapiens nudix (nucleoside diphosphate linked moiety X)-type motif 2 (NUDT2), transcript variant 1, mRNA [NM_001161]	2482.57	1797.35	1	0.723988	2	2	A_23_P112478	NM_001161	NUDT2	NM_001161	hs|9p13.3	Hs.731743	318	GO:0004081(bis(5'-nucleosyl)-tetraphosphatase (asymmetrical) activity)|GO:0005525(GTP binding)|GO:0005739(mitochondrion)|GO:0006139(nucleobase-containing compound metabolic process)|GO:0006915(apoptotic process)|GO:0008803(bis(5'-nucleosyl)-tetraphosphatase (symmetrical) activity)	ENST00000379158	THC2613832	Purine metabolism // Pyrimidine metabolism	hsa00230 // hsa00240
59609	Homo sapiens 5', 3'-nucleotidase, cytosolic (NT5C), transcript variant 1, mRNA [NM_014595]	71960.8	50782.9	1	0.705703	2	2	A_33_P3229256	NM_014595	NT5C	NM_014595	hs|17q25.1	Hs.67201	30833	GO:0005634(nucleus)|GO:0005737(cytoplasm)|GO:0005739(mitochondrion)|GO:0005829(cytosol)|GO:0006144(purine base metabolic process)|GO:0006195(purine nucleotide catabolic process)|GO:0006206(pyrimidine base metabolic process)|GO:0008252(nucleotidase activity)|GO:0008253(5'-nucleotidase activity)|GO:0009223(pyrimidine deoxyribonucleotide catabolic process)|GO:0016311(dephosphorylation)|GO:0019103(py…	ENST00000583655	THC2462658	Purine metabolism // Pyrimidine metabolism // Nicotinate and nicotinamide metabolism // Metabolic pathways	hsa00230 // hsa00240 // hsa00760 // hsa01100
43005	Homo sapiens NME/NM23 nucleoside diphosphate kinase 3 (NME3), mRNA [NM_002513]	21470.8	14432.7	1	0.672201	2	2	A_23_P152115	NM_002513	NME3	NM_002513	hs|16p13.3	Hs.514065	4832	GO:0004550(nucleoside diphosphate kinase activity)|GO:0005524(ATP binding)|GO:0005739(mitochondrion)|GO:0006165(nucleoside diphosphate phosphorylation)|GO:0006183(GTP biosynthetic process)|GO:0006228(UTP biosynthetic process)|GO:0006241(CTP biosynthetic process)|GO:0006915(apoptotic process)|GO:0046872(metal ion binding)|GO:0070062(extracellular vesicular exosome)	ENST00000568561	THC2620196	Purine metabolism // Pyrimidine metabolism // Metabolic pathways	hsa00230 // hsa00240 // hsa01100
61973	Homo sapiens ectonucleoside triphosphate diphosphohydrolase 1 (ENTPD1), transcript variant 1, mRNA [NM_001776]	17.4579	11.2541	1	0.644638	1	0	A_33_P3218980	NM_001776	ENTPD1	NM_001776	hs|10q24.1	Hs.576612	953	GO:0005515(protein binding)|GO:0005524(ATP binding)|GO:0005605(basal lamina)|GO:0005886(plasma membrane)|GO:0005887(integral to plasma membrane)|GO:0006200(ATP catabolic process)|GO:0007155(cell adhesion)|GO:0007186(G-protein coupled receptor signaling pathway)|GO:0007596(blood coagulation)|GO:0009181(purine ribonucleoside diphosphate catabolic process)|GO:0017110(nucleoside-diphosphatase activit…	ENST00000371203	THC2491246	Purine metabolism // Pyrimidine metabolism // Epstein-Barr virus infection	hsa00230 // hsa00240 // hsa05169
37515	Homo sapiens acetylserotonin O-methyltransferase-like (ASMTL), transcript variant 1, mRNA [NM_004192]	8914.11	5689.79	1	0.638291	2	2	A_23_P159539	NM_004192	ASMTL	NM_004192	hs|Xp22.33	Hs.533514	8623	GO:0003674(molecular_function)|GO:0005737(cytoplasm)|GO:0008150(biological_process)|GO:0008171(O-methyltransferase activity)|GO:0032259(methylation)	ENST00000381333	THC2484991
38221	Homo sapiens dihydroorotate dehydrogenase (quinone) (DHODH), mRNA [NM_001361]	5119.79	3219.19	1	0.628774	2	2	A_23_P15202	NM_001361	DHODH	NM_001361	hs|16q22.2	Hs.654427	1723	GO:0004152(dihydroorotate dehydrogenase activity)|GO:0004158(dihydroorotate oxidase activity)|GO:0005743(mitochondrial inner membrane)|GO:0006206(pyrimidine base metabolic process)|GO:0006207('de novo' pyrimidine base biosynthetic process)|GO:0007565(female pregnancy)|GO:0007595(lactation)|GO:0008144(drug binding)|GO:0010181(FMN binding)|GO:0016021(integral to membrane)|GO:0031000(response to caf…	ENST00000571392	THC2638542	Pyrimidine metabolism // Metabolic pathways	hsa00240 // hsa01100
36338	Homo sapiens uridine phosphorylase 2 (UPP2), transcript variant 1, mRNA [NM_173355]	14.886	9.34397	1	0.627704	1	0	A_23_P357316	NM_173355	UPP2	NM_173355	hs|2q24.1	Hs.128427	151531	GO:0004850(uridine phosphorylase activity)|GO:0005829(cytosol)|GO:0006206(pyrimidine base metabolic process)|GO:0009116(nucleoside metabolic process)|GO:0009166(nucleotide catabolic process)|GO:0043097(pyrimidine nucleoside salvage)|GO:0044206(UMP salvage)|GO:0044281(small molecule metabolic process)|GO:0045098(type III intermediate filament)|GO:0046108(uridine metabolic process)|GO:0046135(pyrim…	ENST00000005756	THC2475490	Pyrimidine metabolism // Drug metabolism - other enzymes // Metabolic pathways	hsa00240 // hsa00983 // hsa01100
29666	Homo sapiens ureidopropionase, beta (UPB1), mRNA [NM_016327]	38.6246	21.7525	1	0.563178	2	1	A_23_P120822	NM_016327	UPB1	NM_016327	hs|22q11.23	Hs.731656	51733	GO:0003837(beta-ureidopropionase activity)|GO:0005829(cytosol)|GO:0006206(pyrimidine base metabolic process)|GO:0019483(beta-alanine biosynthetic process)|GO:0044281(small molecule metabolic process)|GO:0046135(pyrimidine nucleoside catabolic process)|GO:0046872(metal ion binding)|GO:0055086(nucleobase-containing small molecule metabolic process)|GO:0070062(extracellular vesicular exosome)	ENST00000326010	THC2472636	Pyrimidine metabolism // beta-Alanine metabolism // Pantothenate and CoA biosynthesis // Drug metabolism - other enzymes // Metabolic pathways	hsa00240 // hsa00410 // hsa00770 // hsa00983 // hsa01100
15342	PREDICTED: Homo sapiens 5'-nucleotidase domain containing 4 (NT5DC4), mRNA [XM_001716359]	17.3662	9.77279	1	0.562747	1	0	A_33_P3376131	XM_001716359	NT5DC4	XM_001716359	hs|2q13	Hs.589714	284958	GO:0008152(metabolic process)|GO:0016787(hydrolase activity)|GO:0046872(metal ion binding)	ENST00000327581	THC2606588
27245	Homo sapiens ectonucleoside triphosphate diphosphohydrolase 6 (putative) (ENTPD6), transcript variant 1, mRNA [NM_001247]	15679.1	7745.64	1	0.494011	2	2	A_23_P79999	NM_001247	ENTPD6	NM_001247	hs|20p11.21	Hs.500375	955	GO:0000139(Golgi membrane)|GO:0005615(extracellular space)|GO:0005886(plasma membrane)|GO:0008152(metabolic process)|GO:0008894(guanosine-5'-triphosphate,3'-diphosphate diphosphatase activity)|GO:0009986(cell surface)|GO:0016021(integral to membrane)|GO:0017111(nucleoside-triphosphatase activity)|GO:0032026(response to magnesium ion)|GO:0045134(uridine-diphosphatase activity)|GO:0051592(response …	ENST00000360031	THC2774650	Purine metabolism // Pyrimidine metabolism	hsa00230 // hsa00240
5509	Homo sapiens uridine phosphorylase 1 (UPP1), transcript variant 4, mRNA [NM_001287428]	4162.65	1923.38	1	0.462056	2	1	A_23_P147805	NM_001287428	UPP1	NM_001287428	hs|7p12.3	Hs.488240	7378	GO:0004850(uridine phosphorylase activity)|GO:0005829(cytosol)|GO:0006139(nucleobase-containing compound metabolic process)|GO:0006206(pyrimidine base metabolic process)|GO:0009166(nucleotide catabolic process)|GO:0042149(cellular response to glucose starvation)|GO:0043097(pyrimidine nucleoside salvage)|GO:0044206(UMP salvage)|GO:0044281(small molecule metabolic process)|GO:0046108(uridine metabo…	ENST00000457596	THC2609193	Pyrimidine metabolism // Drug metabolism - other enzymes // Metabolic pathways	hsa00240 // hsa00983 // hsa01100
21690	Homo sapiens 5'-nucleotidase, cytosolic II (NT5C2), transcript variant 1, mRNA [NM_012229]	8145.43	3760.19	1	0.461632	2	2	A_23_P97906	NM_012229	NT5C2	NM_012229	hs|10q24.32	Hs.97439	22978	GO:0000166(nucleotide binding)|GO:0005515(protein binding)|GO:0005829(cytosol)|GO:0006144(purine base metabolic process)|GO:0006195(purine nucleotide catabolic process)|GO:0008253(5'-nucleotidase activity)|GO:0016310(phosphorylation)|GO:0016311(dephosphorylation)|GO:0017144(drug metabolic process)|GO:0044281(small molecule metabolic process)|GO:0046872(metal ion binding)|GO:0050146(nucleoside pho…	ENST00000369857	THC2509000	Purine metabolism // Pyrimidine metabolism // Nicotinate and nicotinamide metabolism // Metabolic pathways	hsa00230 // hsa00240 // hsa00760 // hsa01100
18345	Homo sapiens ectonucleotide pyrophosphatase/phosphodiesterase 1 (ENPP1), mRNA [NM_006208]	2028.51	711.981	1	0.350986	2	2	A_23_P156880	NM_006208	ENPP1	NM_006208	hs|6q23.2	Hs.527295	5167	GO:0003676(nucleic acid binding)|GO:0004528(phosphodiesterase I activity)|GO:0004551(nucleotide diphosphatase activity)|GO:0005044(scavenger receptor activity)|GO:0005158(insulin receptor binding)|GO:0005509(calcium ion binding)|GO:0005515(protein binding)|GO:0005524(ATP binding)|GO:0005615(extracellular space)|GO:0005765(lysosomal membrane)|GO:0005886(plasma membrane)|GO:0005887(integral to plas…	ENST00000513998	THC2463531	Purine metabolism // Starch and sucrose metabolism // Riboflavin metabolism // Nicotinate and nicotinamide metabolism // Pantothenate and CoA biosynthesis // Metabolic pathways	hsa00230 // hsa00500 // hsa00740 // hsa00760 // hsa00770 // hsa01100
55560	Homo sapiens ectonucleoside triphosphate diphosphohydrolase 8 (ENTPD8), transcript variant 1, mRNA [NM_001033113]	599.717	200.731	1	0.334709	2	2	A_33_P3420224	NM_001033113	ENTPD8	NM_001033113	hs|9q34.3	Hs.512562	377841	GO:0005524(ATP binding)|GO:0005886(plasma membrane)|GO:0009124(nucleoside monophosphate biosynthetic process)|GO:0009133(nucleoside diphosphate biosynthetic process)|GO:0016021(integral to membrane)|GO:0017110(nucleoside-diphosphatase activity)|GO:0017111(nucleoside-triphosphatase activity)|GO:0046872(metal ion binding)	ENST00000461823	THC2679593	Purine metabolism // Pyrimidine metabolism // Epstein-Barr virus infection	hsa00230 // hsa00240 // hsa05169

## Sheet: Table S3
Supplementary table 3. Levels of metabolites in the CTPS-knockdown A549 cells stimulated with or without TGF-β.
	si Control+NONE				si Control+TGF				si CTPS+NONE				si CTPS+TGF
Glucosamine	0	0	0	0	0.00478225	0	0.00447475	0.00415857	0.00533113	0	0.00625262	0.00807892	0	0	0.00783643	0.00800835
GTP	0	0.384131	0.361394	0.869137	0	0	0.132	0	0	0.0750861	0.221963	0.273361	0	0	0.257018	0
UDP	0.0476636	0.0808466	0.0558433	0.0798452	0	0	0	0	0.0433021	0.0601988	0.0676819	0.0540555	0	0	0	0
Ethanolamine phosphate	0	0.111754	0.083459	0	0	0	0.0840018	0	0.0717622	0.107575	0	0.141575	0	0	0.214471	0.325129
Carbamoylaspartate	0.0810246	0.104087	0.0765459	0.101855	0.0564789	0.066582	0.0741839	0.0675768	0	0.0410416	0	0	0	0	0	0
Ru5P	0.129874	0.144877	0.11072	0.147863	0	0.0703895	0.113648	0.0919448	0	0.0870054	0	0.0797017	0	0	0	0
AMP	0.0604793	0.07041	0.0749362	0.0624465	0	0	0.0430426	0	0.0441217	0	0.0558004	0.0598694	0	0	0	0.0751342
Pyridoxal	0.00419885	0.00669988	0.00536722	0.00567375	0.00585508	0.00722528	0.00688046	0.00600765	0	0	0	0	0	0.00857146	0	0
gamma-Glu-cys	0.248092	0.271388	0.266653	0.257546	0.0451995	0	0	0	0.200387	0.277778	0.308051	0.222609	0	0	0	0
SAH	0.00377292	0.00463602	0.00660071	0.00630755	0.00378128	0.00453447	0.00357011	0.00424086	0.00367048	0	0.00284488	0	0	0	0	0
Gly-Gly	0.0157271	0.0184525	0.0210928	0.0211034	0.0114752	0	0.0148403	0	0.0102004	0.0114565	0.0168772	0.0103054	0	0	0	0
gamma-Guanidinobutyrate	0.00577021	0	0.00491268	0.00536274	0.00392546	0.00423369	0.00528747	0.00585518	0	0	0.00467026	0	0	0.00887446	0	0.00827566
Dodecanoate	0.0581942	0.118795	0.180801	0.148925	0.0395968	0	0.162303	0	0.0996587	0	0.0779144	0.0876895	0	0	0.13963	0
Terephthalate	0.0239156	0.0293014	0	0	0.0194244	0.0297051	0.0199014	0.0181419	0.0286663	0	0	0.0190014	0	0	0.0323352	0.0448667
Adipate	0.0607426	0.0575484	0.0525945	0	0.0569956	0	0	0.0467721	0.0926411	0.0631169	0.0693473	0.0548405	0	0.0931969	0	0.0939274
Phthalate	0.0130254	0.00876568	0.00968078	0	0.00899565	0.00609631	0	0.00533038	0.0123966	0.00927314	0	0.00860366	0	0.0156648	0	0.0150738
3-Hydroxy-3-methylglutarate	0.0323409	0.0341525	0.0254437	0.0251197	0.021494	0.019915	0.0203949	0.0170175	0	0.0193473	0.0191607	0.0151924	0	0	0	0
CMP-N-acetylneuraminate	0.091588	0.0991597	0	0.0943564	0.0559908	0.0380986	0.0588221	0.0534573	0.0542069	0.0640976	0.0623292	0.0691532	0.064466	0	0	0
3PG	0.0930034	0.140459	0.100765	0.140485	0.0951743	0.0783956	0.0945551	0.0783071	0.0879863	0.0821468	0.0843456	0.0690089	0	0	0	0
N1,N8-Diacetylspermidine	0.0015846	0.00149024	0.0020745	0.00180198	0.00144662	0.00195468	0.00182333	0.00142946	0.000730861	0.000716334	0.000939932	0.000803394	0	0	0	0
S-Lactoylglutathione	0.027327	0.0304562	0.0269892	0.0300514	0.011068	0.011972	0.0113276	0.0118947	0.0234755	0.0226122	0.0302593	0.0236081	0	0	0	0
N6,N6,N6-Trimethyllysine	0.00354949	0.0038355	0.00478642	0.00330894	0.00399797	0.00434731	0.00360855	0.00434436	0.0031666	0	0.00322184	0.0034605	0.00536742	0.00535096	0	0
Pelargonate	0.0611856	0.0612851	0.07179	0.0513327	0.0546687	0.0244677	0.0387803	0.03447	0.0478091	0	0.0476674	0.0375458	0.0370798	0.0464468	0	0
N-Acetylglutamate	0.120751	0.127122	0.137945	0.13693	0.0634032	0.0610023	0.0511762	0.0569545	0.050198	0.0533524	0.0604012	0.0442124	0.0561084	0.0656389	0	0
CTP	0.0984956	0.421658	0.357958	0.787911	0.170641	0.121439	0.208012	0.142151	0.0797988	0.120733	0.136695	0.131055	0	0.0980603	0.156986	0
2-Oxoglutarate	0.782108	0.866862	0.798629	0.731041	0.62874	0.947343	0.879578	0.578141	0.553727	0.599197	0.655401	0.551777	0.707073	0.776231	0.755986	0
Pantothenate	0.141564	0.164399	0.154372	0.153617	0.126384	0.137359	0.123389	0.126999	0.118032	0.131672	0.14075	0.116239	0.113494	0.110323	0	0.0949362
Homoserine	0.00538713	0.00879246	0.0108416	0.010306	0.00552015	0.00612916	0.00619776	0.00341429	0	0.0065641	0.00690001	0.00891804	0.00803022	0.00838401	0.00815738	0.00537921
Cys	0.0231601	0.0210362	0.0280499	0.0193024	0.0419035	0.195793	0.0346842	0.0138861	0.0405292	0.0575167	0.0414831	0.0246738	0.0950996	0.0173307	0.0538189	0.0298525
Glutarate	0.250001	0.202107	0.215848	0.212868	0.117673	0.153965	0.0923598	0.116063	0.25475	0.251199	0.244907	0.223357	0.268761	0.198812	0.21187	0.189955
G6P	0.0999868	0.122324	0.0982791	0.117884	0.0465978	0.0570085	0.0544544	0.0534065	0.0846275	0.0681014	0.0521495	0.0666858	0.0843886	0.0796451	0.0878293	0.0688454
G1P	0.196278	0.297282	0.226085	0.240477	0.0734642	0.0803808	0.10006	0.0798788	0.134226	0.174979	0.153033	0.192108	0.147113	0.199934	0.200235	0.132195
Sarcosine	0.0301275	0.0290968	0.0387094	0.0288339	0.0215832	0.0266353	0.0430261	0.0306316	0.0204727	0.0166116	0.0212396	0.0291045	0.0294449	0.0526192	0.0331615	0.0529161
N,N-Dimethylglycine	0.0358502	0.0252764	0.0287845	0.0334678	0.051507	0.0472293	0.0550678	0.0497573	0.033013	0.0172757	0.0262058	0.044389	0.0566985	0.0792975	0.0727872	0.107271
Cysteine-glutathione disulphide	0.104111	0.0756216	0.0679615	0.0552261	0.0107122	0.0169232	0.0213096	0.201307	0.236809	0.0423484	0.0340242	0.0950875	0.0268853	0.722686	0.307415	0.598551
F1,6P	0.623048	1.2046	0.935796	1.38561	0.223835	0.342967	0.426518	0.300717	0.369336	0.466272	0.459141	0.447292	0.408222	0.520295	0.657213	0.325079
DHAP	0.798979	0.714313	0.707225	0.670155	0.336842	0.462488	0.415899	0.447534	0.531179	0.49649	0.609985	0.539804	0.711958	0.752162	0.736604	0.71779
Glycerophosphate	0.147549	0.122111	0.12625	0.119425	0.153716	0.151186	0.102151	0.150237	0.0668005	0.0787614	0.067243	0.0783924	0.10851	0.113239	0.160685	0.147683
Lactate	19.1413	20.5904	21.1151	21.2561	19.331	19.8297	20.6889	21.0538	16.213	14.3297	15.7133	15.0094	12.9674	13.9608	13.5299	15.3273
Citrate	1.54898	1.94098	1.61853	1.61249	1.30001	1.51188	1.07243	1.217	1.42686	1.52057	1.25624	1.16084	1.5345	1.75804	1.2462	1.121
cis-Aconitate	0.0939376	0.114949	0.112256	0.107003	0.0495524	0.087949	0.0657705	0.072204	0.0871804	0.0739609	0.0685188	0.0684856	0.114464	0.11125	0.0890997	0.0762748
2-Hydroxyglutarate	0.125849	0.102655	0.11277	0.13727	0.101521	0.123363	0.10178	0.0965396	0.118027	0.119126	0.0884231	0.121469	0.231916	0.182991	0.206751	0.186613
Succinate	0.464451	0.38485	0.534798	0.508098	0.37939	0.446274	0.356087	0.459035	0.717103	0.385895	0.396503	0.417006	0.651939	0.840133	0.568033	0.666225
Fumarate	0.42897	0.510018	0.505706	0.537029	0.412236	0.254203	0.36014	0.300623	0.368866	0.309984	0.393644	0.339815	0.401759	0.457732	0.432047	0.379048
Malate	1.59432	1.78895	1.65535	1.81818	1.37298	1.60344	1.26456	1.3913	1.22127	1.27808	1.31666	1.32101	1.51443	1.65082	1.46626	1.49881
5-Oxoproline	1.62743	1.59632	1.52076	1.54195	1.313	1.60474	1.30386	1.19662	1.51105	1.31583	1.32544	1.27594	1.26642	1.25959	0.901079	1.06243
Threonate	0.390196	0.420443	0.400107	0.389289	0.340741	0.392615	0.398862	0.439345	0.284668	0.304457	0.317741	0.333925	0.434802	0.496662	0.378009	0.38562
N-Acetylaspartate	2.51252	2.5848	2.47444	2.52072	1.54661	1.96532	1.64975	1.70833	1.29722	1.41435	1.32298	1.20755	2.54824	2.52818	2.32341	2.11684
Azelate	0.0620291	0.0222992	0.019008	0.0208165	0.0189201	0.0232389	0.0094107	0.0312748	0.0351797	0.0208309	0.0196414	0.0229422	0.0422249	0.0523576	0.0415515	0.036209
ADP	0.234689	0.411185	0.316134	0.458696	0.172081	0.195032	0.22765	0.213426	0.201367	0.295029	0.277967	0.245525	0.228162	0.364644	0.287298	0.208468
UTP	0.410152	1.50422	1.21059	2.35029	0.592298	0.541761	0.756068	0.46735	0.548414	0.813307	0.931748	0.9083	0.268229	0.536775	0.773381	0.205645
ATP	0.801961	3.20346	2.86338	5.2897	0.830408	0.245636	1.90095	0.633949	1.11262	1.42149	2.16075	2.16363	0.300898	0.838644	2.69934	0.245194
UDP-glucose	0.928479	1.19588	0.829545	1.1307	0.70702	0.827409	0.753302	0.736478	0.640409	0.68829	0.684224	0.668937	0.577491	0.684753	0.606885	0.492887
UDP-glucuronate	0.684062	0.981795	0.671806	0.916759	0.430088	0.510182	0.373952	0.459276	0.712265	0.835437	0.787899	0.779787	1.01112	1.00176	0.718905	0.813447
UDP-N-acetylglucosamine	1.31041	1.33145	1.01408	1.33953	0.932747	1.15764	1.00747	1.11907	0.739355	0.706093	0.710399	0.751773	1.17692	1.16321	1.10933	0.875186
NAD+	1.37931	1.54009	1.26021	1.38426	0.840955	1.00599	0.857194	0.960281	1.11858	1.13973	1.09045	1.06469	0.969585	1.1337	1.00086	0.761727
Urea	1.84786	1.6787	1.68968	1.76045	1.87636	1.75027	1.77873	1.95736	2.2441	1.63886	1.85899	1.82896	2.32917	2.63067	2.39806	2.86218
Gly	2.47907	2.50197	2.72667	2.71443	1.68621	1.72624	1.78162	1.79575	1.6439	1.472	1.72877	1.82659	1.40246	1.51072	1.45845	1.6001
Putrescine(1,4-Butanediamine)	0.0952447	0.119316	0.803827	0.145321	0.08603	0.0949648	0.0714784	0.0704019	0.153102	0.163955	0.16557	0.157329	0.211194	0.18875	0.156098	0.320359
beta-Ala	4.71999	4.86659	5.27723	5.13283	1.99568	2.37275	2.17331	2.27676	3.36004	3.35677	3.68884	3.74076	2.03555	2.27171	2.20499	1.91958
Ala	1.05376	1.10164	1.17436	1.19957	0.67248	0.727324	0.706927	0.724408	0.764305	0.71629	0.805562	0.802209	0.603982	0.642011	0.634386	0.596626
GABA	1.04442	1.15403	1.23031	1.28841	0.425902	0.531497	0.485146	0.493594	0.959649	0.921885	1.03468	1.06332	0.633853	0.660838	0.662435	0.597667
2AB	0.0352401	0.0363006	0.0390557	0.0431307	0.0284774	0.0310353	0.0249708	0.0272225	0.0325695	0.0298519	0.0313282	0.0347712	0.0380557	0.0359579	0.0387723	0.0404436
Choline	0.204551	0.220755	0.229977	0.226567	0.214372	0.225987	0.226437	0.231107	0.344656	0.344326	0.362777	0.360315	0.42705	0.473195	0.46994	0.475015
Ser	1.47064	1.43918	1.64632	1.66673	0.937203	0.876859	0.907082	0.903123	1.63315	1.56052	1.72341	1.62058	1.24384	1.27518	1.22874	1.21168
Diethanolamine	0.225044	0.2337	1.14436	0.249591	0.27885	0.276496	0.222953	0.241202	0.772273	0.249315	0.226883	0.259689	0.380473	0.457775	2.03373	0.540022
Hypotaurine	2.49608	2.73533	2.90603	2.79916	1.69668	1.90402	1.87447	1.91305	2.83731	2.76456	2.90921	2.83967	2.75016	2.85224	2.98517	2.65799
Carnosine	0.00683009	0.00714643	0.00626212	0.00530495	0.00835951	0.00721547	0.00839395	0.00804027	0.0093557	0.00890055	0.00726447	0.00754916	0.00849361	0.00614222	0.00742099	0.00743444
Creatinine	0.0472361	0.0478214	0.060831	0.0498682	0.0614577	0.06183	0.0594335	0.0661791	0.062991	0.0531978	0.0601754	0.0587896	0.0697495	0.0702966	0.0720294	0.0711179
Pro	2.63949	2.76903	3.1019	2.95761	1.75535	1.90234	1.83586	1.92104	1.95529	1.92711	2.07053	2.01377	1.64005	1.65359	1.65959	1.6097
Val	0.890235	0.854728	1.00324	0.968041	0.724741	0.69838	0.700774	0.707615	0.890259	0.797099	0.919514	0.86253	0.762124	0.781746	0.688083	0.745159
Betaine	0.189111	0.182347	0.213988	0.220023	0.23293	0.26055	0.290045	0.256155	0.197854	0.160163	0.214004	0.270872	0.317135	0.411273	0.370296	0.51181
Thr	1.04116	1.13224	1.14555	1.14305	0.671303	0.671904	0.699373	0.654729	1.02583	0.951546	1.06376	1.02454	0.764975	0.784778	0.776568	0.715245
Nicotinamide	0.0307163	0.0329949	0.0445756	0.0383384	0.018793	0.02211	0.0197976	0.0216938	0.03607	0.0323968	0.029929	0.0327946	0.0271094	0.0288469	0.0300032	0.0341215
Taurine	2.19393	2.27397	2.25012	2.16495	1.48412	1.41892	1.55332	1.78219	2.5661	2.44743	2.48454	2.40549	2.50745	2.35953	2.69566	2.53262
N-Acetylputrescine	0.015283	0.0159576	0.0158711	0.0150859	0.0157995	0.0195974	0.0190859	0.0177228	0.0297694	0.0313915	0.0337475	0.0311748	0.0313112	0.0353309	0.0377238	0.0374116
Hydroxyproline	1.59386	1.65395	1.80117	1.80216	0.845425	0.815903	0.82292	0.844019	1.10345	1.03216	1.12921	1.12654	0.705958	0.714139	0.697853	0.680666
Creatine	1.01148	1.0729	1.20972	1.16965	0.633627	0.739611	0.660104	0.690555	1.41312	1.35009	1.48994	1.43484	1.54427	1.70362	1.60492	1.50929
Ile	2.13706	2.30894	2.45567	2.34908	1.70801	1.67201	1.70796	1.73587	2.06706	1.90909	2.11612	1.99034	1.6558	1.72955	1.68817	1.62068
Leu	1.90472	2.04971	2.18176	2.13619	1.50559	1.50631	1.55101	1.57796	1.89781	1.78599	2.00289	1.91622	1.67212	1.59794	1.58742	1.54193
Asn	2.96294	2.90936	3.41834	3.33643	1.6186	1.54361	1.59705	1.58279	2.4542	2.2894	2.57132	2.38267	1.67844	1.73939	1.69915	1.61785
Ornithine	0.154916	0.209951	0.278934	0.320144	0.276769	0.23792	0.206086	0.217899	0.319277	0.271416	0.287297	0.275404	0.229052	0.220876	0.174162	0.220724
Asp	1.98117	2.17762	2.19179	2.14812	4.10547	4.4139	4.42115	4.51476	2.18934	2.14737	2.38701	2.24134	4.08839	4.39999	4.38963	4.02291
Adenine	0.00442405	0.00828645	0.0100301	0.0106793	0.0076313	0.00714477	0.00582052	0.00565967	0.0069327	0.00680647	0.00781557	0.00909882	0.00736113	0.0116194	0.00966908	0.0102604
1-Methylnicotinamide	0.217966	0.252257	0.280797	0.245822	0.361831	0.425155	0.420796	0.42651	0.309498	0.314316	0.330264	0.3244	0.830895	0.954757	0.967152	0.947963
gamma-Butyrobetaine	0.0343185	0.0334963	0.0389403	0.0386729	0.0225205	0.0246242	0.0262989	0.025811	0.0265783	0.0259258	0.0286514	0.0314675	0.0220077	0.0266468	0.0249494	0.0242679
Spermidine	0.0436574	0.0570254	0.333188	0.0838291	0.0414552	0.0493734	0.0327536	0.0333888	0.0627501	0.0597994	0.0599916	0.0615027	0.075171	0.0750406	0.0620888	0.200493
Gln	9.43331	9.67692	9.94226	10.073	5.61268	5.34343	5.53002	5.33451	9.1419	8.21196	9.14734	8.70288	5.65939	5.38657	5.2716	4.98791
Lys	0.190518	0.250951	0.309648	0.275912	0.435959	0.389208	0.374291	0.379694	0.386047	0.313546	0.321526	0.301852	0.380034	0.340987	0.281851	0.349478
Glu	25.5776	27.2078	28.7014	27.8513	30.9487	35.3076	33.3086	35.8429	25.979	26.3833	28.9598	27.4592	39.7539	44.5814	43.8128	41.2634
Met	0.4028	0.410112	0.436452	0.403522	0.304133	0.273745	0.313034	0.289301	0.428337	0.365796	0.411434	0.375834	0.348193	0.323659	0.346556	0.335083
His	0.47435	0.483406	0.495652	0.508229	0.327942	0.331428	0.342563	0.329087	0.404441	0.381001	0.397313	0.380952	0.302436	0.293906	0.281649	0.275481
alpha-Aminoadipate	0.0376148	0.0461211	0.0554923	0.0479053	0.0383959	0.0415325	0.0394745	0.0411865	0.031154	0.0324798	0.0317493	0.0353958	0.0427498	0.0406123	0.0337662	0.04158
Carnitine	0.255541	0.258663	0.29488	0.28858	0.192237	0.232982	0.225996	0.234458	0.141326	0.141036	0.158054	0.159892	0.117023	0.126812	0.147591	0.133651
Methionine sulfoxide	0.0196662	0.0209557	0.0223321	0.021502	0.0185484	0.0202203	0.0191943	0.0194096	0.0218504	0.0164703	0.0175049	0.024232	0.0239656	0.0248089	0.0267216	0.0278845
Phe	0.443932	0.466549	0.496642	0.466928	0.346142	0.333941	0.346416	0.353621	0.443584	0.413368	0.450207	0.431302	0.36878	0.373148	0.375204	0.368538
Pyridoxine	0.00690267	0.00707933	0.00605553	0.00757043	0.00945902	0.00975481	0.0113394	0.0107573	0.0099449	0.00976417	0.00986344	0.00885766	0.00895265	0.010171	0.00920889	0.00821437
3-Methylhistidine	0.0330995	0.0378384	0.0377277	0.0374767	0.0250478	0.0237818	0.024638	0.0214656	0.0265009	0.0267376	0.0277047	0.0270783	0.0207715	0.0210796	0.0212717	0.0192004
Arg	0.65133	0.950177	1.33834	1.06287	1.63683	1.31792	1.23329	1.28593	1.32048	1.02244	1.04717	0.939847	1.14073	0.99435	0.744739	1.03557
Indole-3-acetate	0.0453188	0.0445866	0.0392801	0.0334996	0.0281848	0.0363497	0.0398588	0.0354933	0.045864	0.0459639	0.0468558	0.0442715	0.0644558	0.075836	0.0801602	0.0851288
Citrulline	0.614516	0.682739	0.685443	0.732014	0.407095	0.473993	0.443472	0.490027	0.349661	0.333428	0.386887	0.392653	0.323349	0.369671	0.343074	0.323243
Tyr	0.684573	0.684711	0.741845	0.73879	0.498976	0.484267	0.50707	0.501334	0.641505	0.593944	0.627046	0.625741	0.514776	0.53606	0.517946	0.499719
Phosphorylcholine	18.139	15.6483	20.6473	20.2472	14.4313	16.7249	15.4791	16.7657	3.58348	3.51224	3.7427	3.88335	5.19456	5.97341	5.74152	5.17133
N8-Acetylspermidine	0.00297426	0.00483386	0.0152522	0.00596868	0.00450157	0.00553331	0.00233148	0.00335721	0.00626383	0.00734212	0.0073869	0.00670371	0.00722535	0.00533999	0.00522653	0.00576889
N1-Acetylspermidine	0.0265199	0.0376483	0.18538	0.0490336	0.018039	0.0215546	0.0136076	0.0150975	0.0126397	0.0149013	0.0132514	0.0143004	0.00990792	0.00946028	0.00743735	0.0121054
SAM+	0.0589546	0.0978866	0.116351	0.11784	0.0417856	0.0456752	0.0344154	0.0441318	0.0715416	0.0852643	0.0828231	0.0830216	0.0692655	0.0686321	0.0535642	0.0714412
o-Acetylcarnitine	0.0547629	0.0603195	0.064747	0.0642269	0.0412136	0.0514051	0.0467834	0.0492187	0.0375144	0.0378031	0.0415148	0.0432014	0.0550904	0.0605532	0.0609112	0.0553277
Trp	0.122052	0.122536	0.138501	0.130663	0.102098	0.102178	0.100151	0.101546	0.136113	0.123533	0.132311	0.126901	0.121446	0.117173	0.11147	0.109916
Cystathionine	0.062056	0.0706671	0.0810733	0.0743395	0.0422436	0.0523075	0.0454667	0.0454598	0.0428238	0.0411794	0.0407827	0.0399524	0.0306664	0.0355539	0.0350294	0.0267989
Thymidine	0.850947	0.817045	0.791561	0.737908	0.643197	0.613466	0.627039	0.704578	0.859534	0.798629	0.812714	0.785875	1.37387	1.19512	1.50099	1.47788
Glycerophosphorylcholine	0.0899642	0.0755354	0.080318	0.0774624	0.628437	0.679548	0.659946	0.650074	0.280077	0.262296	0.276714	0.268203	1.01174	1.03612	0.956574	1.12262
Thiamine	0.0285175	0.032704	0.0340175	0.0294432	0.0480065	0.0493096	0.0514435	0.0498647	0.0584969	0.0499005	0.0473829	0.0542009	0.0749014	0.0758828	0.0760471	0.0831933
Glu-Glu	0.00914598	0.00900485	0.00816188	0.0093095	0.00774856	0.00747508	0.00672051	0.00748358	0.0045569	0.00531374	0.00746027	0.00679175	0.00596758	0.00708741	0.00632503	0.00639775
Argininosuccinate	0.0325524	0.0318816	0.0327336	0.0362227	0.0252893	0.0276379	0.0287957	0.0266246	0.0139436	0.0108541	0.0140942	0.0105293	0.0162844	0.0143815	0.0151258	0.0153077
5-Methylthioadenosine	0.0153826	0.0202237	0.0226083	0.025309	0.0125259	0.0138269	0.0139718	0.0136623	0.0147603	0.0133953	0.0160155	0.0141271	0.0120525	0.0116956	0.0120684	0.0105678
Glutathione(ox)	11.6284	9.5953	11.8179	11.0347	1.90438	2.63284	2.93418	8.15507	15.0115	4.45393	5.59654	11.8784	2.98024	18.5792	11.0071	16.133
Glutathione(red)	34.2957	42.62	39.7339	41.6947	23.2108	26.6412	22.1903	9.4705	28.34	57.6312	59.0015	40.6982	43.1719	3.36931	25.0026	4.0363
